# Supplementary material for: Processing Suitability and Flavor Profiles of Wagyu Beef Tallow from Different Anatomical Regions
Source: Molecules. 2026 Jan 26;31(3):426. doi: 10.3390/molecules31030426 (PMC12898603; doi:10.3390/molecules31030426)
Supplement: Supplementary file 1 [file molecules-31-00426-s001.zip]

Archive with 1 entries (1 files):
- molecules-4006233-supplementary.pdf
